# Supplementary material for: Maternal Isodisomy of Chromosome 3 Combined with a De Novo Mutation in the ABHD5 Gene Causes Autosomal Recessive Chanarin-Dorfman Syndrome
Source: Genes (Basel). 2021 Jul 29;12(8):1164. doi: 10.3390/genes12081164 (PMC8391107; doi:10.3390/genes12081164)
Supplement: Supplementary file 1 [file genes-12-01164-s001.zip]

Archive with 1 entries (1 files):
- genes-1303691-supplementary.pdf
